# Supplementary material for: Adverse Childhood Experiences Predict the Phenome of Affective Disorders and These Effects Are Mediated by Staging, Neuroimmunotoxic and Growth Factor Profiles
Source: Cells. 2022 May 7;11(9):1564. doi: 10.3390/cells11091564 (PMC9105661; doi:10.3390/cells11091564)
Supplement: Supplementary file 1 [file cells-11-01564-s001.zip]

Archive with 1 entries (1 files):
- cells-1681305-supplementary.pdf
